# Supplementary material for: Alpha-synuclein overexpression reduces neural activity within a basal ganglia vocal nucleus in a zebra finch model
Source: PLoS One. 2026 Jul 16;21(7):e0333158. doi: 10.1371/journal.pone.0333158 (PMC13374917; doi:10.1371/journal.pone.0333158)
Supplement: S10 File — This zip folder contains the matlab files used by Co-Author Cowen to analyze the electrophysiological recordings. (ZIP) [file pone.0333158.s010.zip]

Archive with 17 entries (16 files):
- Matlab code for ephys/
- Matlab code for ephys/Q1_clustered_data.mat
- Matlab code for ephys/Q1_clustered_data1.mat
- Matlab code for ephys/Q1_clustered_data_use.mat
- Matlab code for ephys/Q1_clustered_data_worksv1.mat
- Matlab code for ephys/README.md
- Matlab code for ephys/ZEB_Classify_Neurons.m
- Matlab code for ephys/ZEB_Globals.asv
- Matlab code for ephys/ZEB_Globals.m
- Matlab code for ephys/ZEB_Load_Song_Data.m
- Matlab code for ephys/ZEB_Neuron_Classification_Figures.asv
- Matlab code for ephys/ZEB_Neuron_Classification_Figures.m
- Matlab code for ephys/ZEB_Neuron_DB.asv
- Matlab code for ephys/ZEB_Neuron_DB.m
- Matlab code for ephys/ZEB_Post_Process.asv
- Matlab code for ephys/ZEB_Post_Process.m
- Matlab code for ephys/ZEB_Post_Process_MAT_FILES.m
