# Supplementary material for: Alpha-synuclein overexpression reduces neural activity within a basal ganglia vocal nucleus in a zebra finch model
Source: PLoS One. 2026 Jul 16;21(7):e0333158. doi: 10.1371/journal.pone.0333158 (PMC13374917; doi:10.1371/journal.pone.0333158)
Supplement: S10 File — This zip folder contains the matlab files used by Co-Author Cowen to analyze the electrophysiological recordings. (ZIP) [file pone.0333158.s010.zip › Matlab code for ephys/README.md]

# ZebraFinch
Code for analyzing the bird data with the Julie Miller Lab.
