# Supplementary material for: Alpha-synuclein overexpression reduces neural activity within a basal ganglia vocal nucleus in a zebra finch model
Source: PLoS One. 2026 Jul 16;21(7):e0333158. doi: 10.1371/journal.pone.0333158 (PMC13374917; doi:10.1371/journal.pone.0333158)
Supplement: S10 File — This zip folder contains the matlab files used by Co-Author Cowen to analyze the electrophysiological recordings. (ZIP) [file pone.0333158.s010.zip › Matlab code for ephys/ZEB_Classify_Neurons.m]

function [TBL,CLASS_FEATURES] = ZEB_Classify_Neurons(TBL, INFO) %% Determine if there are separate groupings of neurons based on
% waveform features and firing features.
% Depths to consider: Area X is only between 3100 and 3400.
% Add firing rate and other criteria for MSN and PAL neurons from Goldberg
% and Fee 2010 papers (there are 2 papers- on on the typical Areax and one on PAL)
% So 6 cell types that we should distinguish.
%
% There are some high firing wide waveform (look like MSN but rate is too
% high to be MSN neurnos) so we should apply a rate cirterion.
%
% Goldberg and Fee 2010a(striatal) and 2010b(PAL): 6 cell types total in Area X:
% 4 classic (mammalian) and 2 PAL types and both PAL types fire > 60 Hz.
% NOTE: I think going with the 2010a paper is good as it shows that firing
% rate alone separates the PAL from the striatal. They do use the
% complicated IFR and burst detection but in awake finches. Not sure how
% well this applies. NOTE: 2010a did not classify based on bursting but
% used it for post-hoc interpretaion - also used sparsity of firing but
% mostly to assess relationship to song - not relevant for our study.
%
% NOTE: they only used half width - not peak to trough.
%       I should perhaps keep to this.
%       Also- many of OUR neurons are much larger than theirs.

%
% MSN (type 1): low firing (<6 Hz or even less), WIDE waveform. High Bursting.
%
% FS (type 2) In Area X they fire up to 20Hz DURING SINGING, but much ower (around 8Hz) during rest. Probably more like this during anesthesia.(Fee 2010a).
%  NARROW waveform. Low Bursting. I
%   think reasonably we can limit the upper range to 60Hz since that's where
%   the PAL start (> 60Hz). Probabbly should lower to 50Hz considering
%   anesthesia.
%
% TANS (type 3) have a high firing rate but WIDE waveform.
%      Can be distinguished from MSNs (even though they have wide
%      waveforms) by their high firing rates. Not bursting.
%
% LTS (type 4) low threshold spiking. 1000Hz???? That's what they say - on
%     a burst. The paper focuses on these rare neurons. Bursting
%
% PAL1,2 (type HF-1 (GPe-like HF wiht ~300ms pauses), HF-2 (fast tonic)
%     from GF2010b second paper). NOTE: this paper does all sorts of fancy PSD and peak rate response analysis to separate the two. Enter at your own risk- all was in waking birds.
%     some singing some not.
%
% both subgroups fire >60Hz.
%     BUT classification in the paper was done through peak IFR - not mean
%     IFR- I don't cluster based on this - but could do it.
%     The GF2010 paper did not use waveform to classify cells.
%     GF did use IFR smoothed and looked at the peak in this IFR as another
%     distinguishing feature to separate HF1 and HF2. HF1 more bursty than HF2.
%     in primates - PAL https://pmc.ncbi.nlm.nih.gov/articles/PMC2917366/ have
%     2 classes as well - a high-frequency but that
%
% This is anesthesia however, but since GF did not use waveform, I do not
% see how we can distinguish these cells from others. I can look at the IFR
% and that may be more informative.
%
% UPSHOT: MSNs are relatively easy to ID given low rate and wide waveform.
% PALs are not so clear as only 5 cells fire > 60Hz.
%
% Experimental questions: a-syn, SNCA is the core protein that misfolds and
% forms Lewy Bodies and may drive dopamine cell loss in PD. Zebra Finches
% with human a-syn are predicted to have neuronal alterations homologous to
% predictions in PD. What are those predictions? Interactions between PAL
% and MSN neurons (they should be opposite in a healthy bird).
%
% Look at....
% LtBlue 121, Yellow 160, Red 967, Lavender 162 (sham/non-surgical birds)
% Yellow 160-10/18/22, Red 967-10/13/22, Lavender 162-10/4/22
% TODO: Incorporate firing rate to correct for strange clusters.
% What are the firing rates that we should limit to?
% MSN rate
% TODO: Look at other measures of bursting.
%
%%%%%%%%%%%%%%%%%%%%%%%%%%%%%%%%%%%%%%%%%%%%%%%%%%%%%%%%%%%%%%%%%%%%%%
% Cowen 2025
%%%%%%%%%%%%%%%%%%%%%%%%%%%%%%%%%%%%%%%%%%%%%%%%%%%%%%%%%%%%%%%%%%%%%%
GP = ZEB_Globals;
PLOT_IT = false;
[clustered_data_dir] = fileparts(which('ZEB_Globals.m'));
%cluster_method = '4 Group'; fig_size = [144         290        1186         343];
% cluster_method = 'Optimal';
% cluster_method = 'Rate_and_width';
cluster_method = 'Rate_and_width_and_PAL';

MSN_max_firing_rate_Hz = 6; % From Fee 2010a - set a cutoff at 10Hz. 6Hz was my original cutoff. THAT SAID, the log frate seems to cutoff at 3Hz.
% MSN_max_firing_rate_Hz = 3; % From Fee 2010a - set a cutoff at 10Hz. 6Hz was my original cutoff. THAT SAID, the log frate seems to cutoff at 3Hz.
PAL_min_firing_rate_Hz = 50; % This is in the literature, but in our data hardly ANY fired at this rate.
% Fast_firing_min_rate_Hz = 20;
Fast_firing_min_rate_Hz = 8; % Maybe +2 and not +4 since 2010aFee indicates that at rest these rates are low.
% peak_trough_thresh_for_wide_ms = 0.35; % nnot using this now as Fee did not use this.
half_width_thresh_for_wide_ms = 0.24; % I had used 0.25. Where is this from? Fee2010a looks like a MUCH lowerr number - like .06!!!
half_width_thresh_for_narrow_ms = 0.22; % I had used 0.25. Where is this from? Fee2010a looks like a MUCH lowerr number - like .06!!!
n_min = 4; % the minimum number of neurons in a category to be considered.
set(0,'DefaultTextInterpreter','none')
clrs = lines(400);

% Store the features used to classify neurons.
CLASS_FEATURES.MSN_max_firing_rate_Hz = MSN_max_firing_rate_Hz;
CLASS_FEATURES.PAL_min_firing_rate_Hz = PAL_min_firing_rate_Hz;
CLASS_FEATURES.Fast_firing_min_rate_Hz = Fast_firing_min_rate_Hz;
CLASS_FEATURES.half_width_thresh_for_wide_ms = half_width_thresh_for_wide_ms;
CLASS_FEATURES.half_width_thresh_for_narrow_ms = half_width_thresh_for_narrow_ms;
CLASS_FEATURES.cluster_method = cluster_method;

% RECUSTER OR LOAD CURRENT CLUSTER?
close all

% 1/median(diff(INFO.WV_x_ms)/1000)

TBL.ACn = TBL.AC - mean(TBL.AC(:,end-20:end),2);
WV_X_IX = INFO.WV_x_ms > -.4 & INFO.WV_x_ms < 1;
WV_X_KM_IX = INFO.WV_x_ms > -.2 & INFO.WV_x_ms < .6;
WVup_X_IX = INFO.WV_x_ms_up > -.4 & INFO.WV_x_ms_up < 1;
AC_X_IX = INFO.AC_x_ms < 50;

% plot(TBL.WaveNorm(:,WV_X_KM_IX)')

[pc,sc] = pca(TBL.WaveNorm(:,WV_X_KM_IX));
TBL.PC1 = sc(:,1);
TBL.PC2 = sc(:,2);
TBL.PC3 = sc(:,3);
TBL.PC4 = sc(:,4);


F = Z_scores([TBL.WaveNorm(:,WV_X_KM_IX) TBL.Half_width_ms TBL.Peak_to_trough_ms]); % My favorite.
% F = Z_scores([TBL.Wave(:,WV_X_KM_IX) TBL.Half_width_ms TBL.Peak_to_trough_ms sc(:,1:3)]); % My favorite.
% F = Z_scores([TBL.Wave(:,WV_X_KM_IX) TBL.Half_width_ms TBL.Peak_to_trough_ms]); %
% F = Z_scores([TBL.Half_width_ms TBL.Peak_to_trough_ms]); %
% F = [TBL.Wave(:,WV_X_KM_IX) TBL.Half_width_ms TBL.Peak_to_trough_ms sc(:,1:3) TBL.AC(:,AC_X_IX)];
% F = [TBL.WaveRaw(:,WV_X_KM_IX) TBL.Peak_to_trough_ms]; % NOPE- think you need to norm WV
%  F = [TBL.Wave(:,WV_X_KM_IX) TBL.AC(:,AC_X_IX) TBL.LV TBL.frate];
%  F = [TBL.Wave(:,WV_X_KM_IX) TBL.frate];
% [eva, C] = kmeans_optimal_k(F,9);
% IIN THE FUTURE: I would want to further divide the wide waveform up
% into subforms.
[pc,sc] = pca(Z_scores([F TBL.frate]));
TBL.PC1f = sc(:,1);
TBL.PC2f = sc(:,2);
TBL.PC3f = sc(:,3);
TBL.PC4f = sc(:,4);


rng(42) % keep at 42 for now.
C = kmeans(F,2); % do an initially sorting on waveform. Very random.
[cluster_info,C_optimal_clusters] = kmeans_optimal_k(F,6); % do an initially sorting on waveform.
% now find the ones with the narrow waveform (presum IN, HF-1, HF-2) and
% cluster in to 3 groups.
TBL.Neuron_type_NarWide_cat = categorical(NaN(size(C)));
if 0
    figure
    subplot(1,2,1)
    tsne_plot(TBL.WaveNorm(:,WV_X_KM_IX))
    subplot(1,2,2)
    tsne_plot(F)
end

if 0
    % old way
    if mean(TBL.Peak_to_trough_ms(C == 1)) > mean(TBL.Peak_to_trough_ms(C == 2))
        TBL.Neuron_type_NarWide_cat(C == 1) = 'Wide';
        CIX = C==2;
    else
        TBL.Neuron_type_NarWide_cat(C == 2) = 'Wide';
        CIX = C==1;
    end
end

% WIX = TBL.Peak_to_trough_ms > peak_trough_thresh_for_wide_ms | TBL.Half_width_ms > half_width_thresh_for_wide_ms; % this breaks it.
WIX = TBL.Half_width_ms > half_width_thresh_for_wide_ms;
NIX = ~WIX & TBL.Half_width_ms < half_width_thresh_for_narrow_ms;
sum(WIX)
sum(NIX)
TBL.Neuron_type_NarWide_cat(1:end) = 'Uncategorized';
TBL.Neuron_type_NarWide_cat(WIX) = 'Wide';
TBL.Neuron_type_NarWide_cat(NIX) = 'Narrow';

TBL.Neuron_type_final_cat = categorical(NaN(size(TBL.Neuron_type_NarWide_cat)));
TBL.Neuron_type_final_cat(1:end) = 'Uncategorized';
if PLOT_IT
    CL = C;
    CL = C_optimal_clusters;
    % CL = TBL.Neuron_type_NarWide_cat;
    figure;hist(CL)
    u = unique(CL);
    clrs = lines(20);
    figure
    for ii = 1:length(u)
        CIX = CL == u(ii);
        plot(TBL.WaveNorm(CIX,WV_X_KM_IX)','Color',clrs(ii,:))
        hold on
    end

    figure
    subplot(2,2,1)
    hist_groups(TBL.Peak_to_trough_ms,CL);xlabel('peak trought width')
    subplot(2,2,2)
    hist_groups(TBL.Half_width_ms,CL);xlabel('half width')
    subplot(2,2,3)
    histogram(TBL.Peak_to_trough_ms,50);xlabel('peak trought width')
    subplot(2,2,4)
    histogram(TBL.Half_width_ms,50);xlabel('half width')
end

switch cluster_method
    case '4 Group'
        % Further divide the WIDE into 2 groups.
        WIX = TBL.Neuron_type_NarWide_cat == 'Wide';
        F2 = Z_scores([TBL.WaveNorm(WIX,WV_X_KM_IX) TBL.Wave_max(WIX) sc(WIX,1:4)]);
        min_clu = 0;
        while min_clu < 20
            C = kmeans(F2,2);
            c = histcounts(C);
            min_clu = min(c);
            disp('too few')
        end
        wix = find(WIX);
        WIX1 = false(size(WIX));
        WIX1(wix(C==1)) = true;
        WIX2 = false(size(WIX));
        WIX2(wix(C==2)) = true;

        if mean(TBL.Peak_to_trough_ms(WIX1)) > mean(TBL.Peak_to_trough_ms(WIX2))
            TBL.Neuron_type_final_cat(WIX1) = 'Wide1';
            TBL.Neuron_type_final_cat(WIX2) = 'Wide2';
        else
            TBL.Neuron_type_final_cat(WIX1) = 'Wide2';
            TBL.Neuron_type_final_cat(WIX2) = 'Wide1';
        end


        % % F2 = Z_scores([ TBL.LV(CIX) TBL.frate(CIX) TBL.Half_width_ms TBL.Peak_to_trough_ms sc(CIX,1:3)]); % My favorite.
        NARIX = TBL.Neuron_type_NarWide_cat == 'Narrow';
        F2 = Z_scores([ TBL.LV(NARIX) TBL.frate(NARIX) TBL.Half_width_ms(NARIX) TBL.Peak_to_trough_ms(NARIX) sc(NARIX,1:3)]); % My favorite.
        min_clu = 0;
        while min_clu < 20
            C = kmeans(F2,2);
            c = histcounts(C);
            min_clu = min(c);
            disp('too few')
        end
        C = categorical(C);
        C(C=='1') = 'Nar1';
        C(C=='2') = 'Nar2';
        TBL.Neuron_type_final_cat(NARIX) = categorical(C);
        TBL.Neuron_type_final_cat = removecats(TBL.Neuron_type_final_cat);
        TBL.Neuron_type_final_cat = reordercats(TBL.Neuron_type_final_cat,{'Wide1' 'Wide2' 'Nar1' 'Nar2'});

    case 'Rate_and_width'

        SWIX = TBL.Neuron_type_NarWide_cat == 'Wide' & TBL.frate <= MSN_max_firing_rate_Hz;
        TBL.Neuron_type_final_cat(SWIX) = 'WideLowRate';

        SWIX = TBL.Neuron_type_NarWide_cat == 'Wide' & TBL.frate >= Fast_firing_min_rate_Hz;
        TBL.Neuron_type_final_cat(SWIX) = 'WideFastRate';
        SWIX = TBL.Neuron_type_NarWide_cat == 'Narrow' & TBL.frate >= Fast_firing_min_rate_Hz;
        TBL.Neuron_type_final_cat(SWIX) = 'NarrowFastRate';
        SWIX = TBL.Neuron_type_NarWide_cat == 'Narrow' & TBL.frate <= MSN_max_firing_rate_Hz;
        TBL.Neuron_type_final_cat(SWIX) = 'NarrowLowRate';

        % helps to ensure the MSNs are plotted OVER the others.
        TBL.Neuron_type_final_cat = reordercats(TBL.Neuron_type_final_cat, {'Uncategorized','WideLowRate', 'WideFastRate', 'NarrowLowRate', 'NarrowFastRate'});
        % TBL.Neuron_type_final_cat = reordercats(TBL.Neuron_type_final_cat, {'Uncategorized','NarrowLowRate', 'NarrowFastRate', 'WideFastRate', 'WideLowRate', 'VeryFastRate'});

        figure
        gscatter(TBL.Half_width_ms, TBL.Peak_to_trough_ms, TBL.Neuron_type_final_cat);
        xlabel('Half_width_ms');ylabel('ms pt width')
        axis tight
        pubify_figure_axis

        figure;
        gscatter(log10(TBL.frate), TBL.Peak_to_trough_ms, TBL.Neuron_type_final_cat);
        xlabel('log10 Hz');ylabel('ms pt width')
        axis tight
        pubify_figure_axis
        % plot_vert_line_at_zero(log10(MSN_max_firing_rate_Hz))
        % plot_vert_line_at_zero(log10(Fast_firing_min_rate_Hz))

        if 0
            figure
            clrs = lines(5);
            IX = TBL.Neuron_type_final_cat == 'WideFastRate';
            plot(TBL.frate(IX), TBL.Peak_to_trough_ms(IX), 'ko','MarkerFaceColor',clrs(1,:))
            hold on
            IX = TBL.Neuron_type_final_cat == 'NarrowFastRate';
            plot(TBL.frate(IX), TBL.Peak_to_trough_ms(IX), 'ko','MarkerFaceColor',clrs(2,:))
            IX = TBL.Neuron_type_final_cat == 'NarrowLowRate';
            plot(TBL.frate(IX), TBL.Peak_to_trough_ms(IX), 'ko','MarkerFaceColor',clrs(3,:))
            IX = TBL.Neuron_type_final_cat == 'WideLowRate';
            plot(TBL.frate(IX), TBL.Peak_to_trough_ms(IX), 'ko','MarkerFaceColor',clrs(4,:))
            xlabel('Hz');ylabel('ms pt width')
        end
    case 'Rate_and_width_and_PAL'

        SWIX = TBL.Neuron_type_NarWide_cat == 'Wide' & TBL.frate <= MSN_max_firing_rate_Hz;
        TBL.Neuron_type_final_cat(SWIX) = 'WideLowRate';
        SWIX = TBL.Neuron_type_NarWide_cat == 'Wide' & TBL.frate >= Fast_firing_min_rate_Hz;
        TBL.Neuron_type_final_cat(SWIX) = 'WideFastRate';
        SWIX = TBL.Neuron_type_NarWide_cat == 'Narrow' & TBL.frate >= Fast_firing_min_rate_Hz;
        TBL.Neuron_type_final_cat(SWIX) = 'NarrowFastRate';
        SWIX = TBL.Neuron_type_NarWide_cat == 'Narrow' & TBL.frate <= MSN_max_firing_rate_Hz;
        TBL.Neuron_type_final_cat(SWIX) = 'NarrowLowRate';
        sum(TBL.Neuron_type_final_cat == 'Uncategorized')
        % NOW for the putative PAL cells. I think 50 Hz is reasonable.
        % Nothing conclusive has been published for waveform shape, but
        % there are putatively 2 types Fee paper).
        % NOTE: Only one of these neurons had a LV of >1 and so I got rid
        % of the tonic/phasic category.
        if 0
            SWIX = TBL.frate >= PAL_min_firing_rate_Hz & TBL.LV < 1;
            if sum(SWIX) > n_min
                TBL.Neuron_type_final_cat(SWIX) = 'VeryFastRateTonic';
            end
            SWIX = TBL.frate >= PAL_min_firing_rate_Hz & TBL.LV > 1;
            disp(['Found ' num2str(sum(SWIX)) ' phasic VHR neurons'])
            if sum(SWIX) > n_min
                TBL.Neuron_type_final_cat(SWIX) = 'VeryFastRatePhasic';
            end
            try
                TBL.Neuron_type_final_cat = reordercats(TBL.Neuron_type_final_cat, {'Uncategorized', 'WideLowRate','WideFastRate', 'NarrowLowRate', 'NarrowFastRate', 'VeryFastRateTonic', 'VeryFastRatePhasic'});
            catch
                TBL.Neuron_type_final_cat = reordercats(TBL.Neuron_type_final_cat, {'Uncategorized', 'WideLowRate','WideFastRate', 'NarrowLowRate', 'NarrowFastRate', 'VeryFastRateTonic'});
            end
        end
        SWIX = TBL.frate >= PAL_min_firing_rate_Hz;
        TBL.Neuron_type_final_cat(SWIX) = 'VeryFastRate';
        TBL.Neuron_type_final_cat = reordercats(TBL.Neuron_type_final_cat, {'Uncategorized', 'WideLowRate','WideFastRate', 'NarrowLowRate', 'NarrowFastRate', 'VeryFastRate'});

        figure
        subplot(1,3,1)
        gscatter(TBL.Half_width_ms, TBL.Peak_to_trough_ms, TBL.Neuron_type_final_cat);
        xlabel('Half_width_ms');ylabel('ms pt width')
        axis tight
        pubify_figure_axis

        subplot(1,3,2)
        gscatter(TBL.LV, TBL.frate, TBL.Neuron_type_final_cat);
        legend off
        xlabel('LV');ylabel('frateHz')
        axis tight
        pubify_figure_axis
        % plot_vert_line_at_zero(log10(MSN_max_firing_rate_Hz))
        % plot_vert_line_at_zero(log10(Fast_firing_min_rate_Hz))

        subplot(1,3,3)
        gscatter(log10(TBL.frate), TBL.Peak_to_trough_ms, TBL.Neuron_type_final_cat);
        xlabel('log10 Hz');ylabel('ms pt width')
        axis tight
        pubify_figure_axis
        legend off

    case 'Optimal'
        TBL.Neuron_type_final_cat = categorical(C_optimal_clusters);
end
if 0
    %% Rebuttal Figure 1: Firing rate.
    % Show this for the pre and post asyn neurons?
    GIX = TBL.Group == 'GFP' | TBL.Group == 'ASYN';
    % Non-log
    figure
    subplot(2,1,1)
    gscatter(TBL.frate(GIX), TBL.Peak_to_trough_ms(GIX), TBL.Group(GIX), [], 'o^+v');
    pubify_figure_axis
    if 1
        plot_vert_line_at_zero(MSN_max_firing_rate_Hz)
        plot_vert_line_at_zero(Fast_firing_min_rate_Hz)
    end
    set(gca,'xlim',[0 100])
    ylabel('Peak to trough width (ms)')
    xlabel('Mean firing rate (Hz)')

    subplot(2,1,2)
    binsize = 2;
    edges = 0:binsize:120;
    histogram(TBL.frate(GIX),edges,DisplayStyle = 'stairs', LineWidth = 3, EdgeColor = [0 0 0]);
    hold on
    if 1
        plot_vert_line_at_zero(MSN_max_firing_rate_Hz)
        plot_vert_line_at_zero(Fast_firing_min_rate_Hz)
    end
    pubify_figure_axis
    set(gca,'xlim',[0 100])
    xlabel('Mean firing rate (Hz)')
    ylabel('Count')
    set(gcf,'Position',[1     1   651   515])
    % For reference - also did this in log to ensure that shows nothign...
    % Log%%%%%%%%%%%%
    nbins = 40;
    figure
    subplot(2,1,1)
    gscatter(log10(TBL.frate(GIX)), TBL.Peak_to_trough_ms(GIX), TBL.Group(GIX), [], 'o^+v', [], [], 1);
    pubify_figure_axis
    set(gca,'xlim',[0 log10(100)])
    ylabel('Peak to trough width (ms)')
    if 1
        plot_vert_line_at_zero(log10(MSN_max_firing_rate_Hz))
        plot_vert_line_at_zero(log10(Fast_firing_min_rate_Hz))
    end

    % xlabel('Log10(firing rate)')

    subplot(2,1,2)
    histogram(log10(TBL.frate(GIX)),nbins,DisplayStyle = 'stairs', LineWidth = 3, EdgeColor = [0 0 0]);

    pubify_figure_axis
    set(gca,'xlim',[0 log10(100)])
    xlabel('Log10(firing rate)')
    ylabel('Count')
    if 1
        plot_vert_line_at_zero(log10(MSN_max_firing_rate_Hz))
        plot_vert_line_at_zero(log10(Fast_firing_min_rate_Hz))
    end

    title(sprintf('10^.45 = %1.2f', 10^.45))
    set(gcf,'Position',[1     1   651   515])
    %% Rebuttal 1.1 Show that my categories have a 'hump' in the separation. They will not.
    % part 2 Can the two Wide-Spike Width type [SC2.1]neurons be separated by firing rate with clear bimodal distributions, or is the data more continuous?
    IXwlr = TBL.Neuron_type_final_cat == 'WideLowRate'
    IXwhr = TBL.Neuron_type_final_cat == 'WideLowRate'
    nbins = 40;
    figure
    subplot(2,1,1)
    gscatter(log10(TBL.frate(GIX)), TBL.Peak_to_trough_ms(GIX), TBL.Neuron_type_final_cat(GIX), [], 'o^+v', [], [], 1);
    pubify_figure_axis
    set(gca,'xlim',[0 log10(100)])
    ylabel('Peak to trough width (ms)')
    % xlabel('Log10(firing rate)')

    subplot(2,1,2)
    histogram(log10(TBL.frate(GIX)),nbins,DisplayStyle = 'stairs', LineWidth = 3, EdgeColor = [0 0 0]);
    pubify_figure_axis
    set(gca,'xlim',[0 log10(100)])
    xlabel('Log10(firing rate)')
    ylabel('Count')
    title(sprintf('10^.45 = %1.2f', 10^.45))
    set(gcf,'Position',[1     1   651   515])
    if 1
        plot_vert_line_at_zero(log10(MSN_max_firing_rate_Hz))
        plot_vert_line_at_zero(log10(Fast_firing_min_rate_Hz))
    end

end


%%
TBL.Neuron_type_NarWide_cat = removecats(TBL.Neuron_type_NarWide_cat);
TBL.Neuron_type_final_cat = removecats(TBL.Neuron_type_final_cat);

% Neuron_type_IDs = unique(TBL.Neuron_type_NarWide_cat);
% Neuron_type_IDs2 = unique(TBL.Neuron_type_final_cat);

% SAVE THIS STATE AS EVERY TIME YOU RUN THIS YOU WILL GET A NEW RESULT!!!!
% save(fullfile(clustered_data_dir,'Q1_clustered_data'))
