# Supplementary material for: Alpha-synuclein overexpression reduces neural activity within a basal ganglia vocal nucleus in a zebra finch model
Source: PLoS One. 2026 Jul 16;21(7):e0333158. doi: 10.1371/journal.pone.0333158 (PMC13374917; doi:10.1371/journal.pone.0333158)
Supplement: S10 File — This zip folder contains the matlab files used by Co-Author Cowen to analyze the electrophysiological recordings. (ZIP) [file pone.0333158.s010.zip › Matlab code for ephys/ZEB_Globals.asv]

function GP = ZEB_Globals()
% Global parameters for the bird experient
% Database of birds to use
GP.Color.ASYN = [1 .2 .2];
GP.Color.GFP  = [.2 .2 1];

clrs = lines(10);
GP.Color.G2Naive = clrs(1,:);
GP.Color.Naive = clrs(2,:);
GP.Color.Sham = clrs(3,:);

% These are the VALID birds with tissue for histology that can be used for the
% final publication. We could potentially use other birds for spike sorting
% categorization but not for the publication analysis.

% Since naming was not perfect in the excel sheet, here is the translation
% table between the excel sheet and the names from the neural data...
TT = {'1_Lime_Green_151'
    '3_Lime_118'
    '5_Lime_132'
    '5_Orange_135'
    'LightBlue_134'
    'Light_Blue_111'
    'Red_123'
    'Red_161         '
    'White_150       '
    'White_183       '
    'White_207       '
    'White_219       '
    'Yellow_199      '


BehaveName = {'' '' '' '' '' ''}
BehaveName = {'' '' '' '' '' ''}
GP.NameTable = 


T = [];
c = 1;
T(c).Name = 'Light_Blue_121';
T(c).FolderName = 'Group1_sham_naive';
T(c).Group = 1;
T(c).Condition = 'SHAM';
c = c + 1;
T(c).Name = 'LightBlue_154';
T(c).FolderName = 'Group1_sham_naive';
T(c).Group = 1;
T(c).Condition = 'SHAM';
c = c + 1; % FROM JULIE 1.	Besides Orange 135 in non-surgical naive group 2, we could consider Orange 192 although we do not have the tissue for it. Or, we could exclude the non-surgical naive group since there are too few birds.
T(c).Name = '5_Orange_135';
T(c).FolderName = 'Group2_non_surg_naive';
T(c).Group = 2;
T(c).Condition = 'G2Naive';
% c = c + 1; % FROM JULIE: No histology on this animal so comment out for now. Need to consider.
% T(c).Name = '5_Orange_192';
% T(c).FolderName = 'Group2_non_surg_naive';
% T(c).Group = 2;
% T(c).Condition = 'G2Naive';
c = c + 1;
T(c).Name = '1_Lime_Green_151';
T(c).FolderName = 'Group3_ASYN';
T(c).Group = 3;
T(c).Condition = 'ASYN';
c = c + 1;
T(c).Name = 'Yellow_199';
T(c).FolderName = 'Group3_ASYN';
T(c).Group = 3;
T(c).Condition = 'ASYN';
c = c + 1;
T(c).Name = 'White_150';
T(c).FolderName = 'Group3_ASYN';
T(c).Group = 3;
T(c).Condition = 'ASYN';
c = c + 1;
T(c).Name = 'White_183';
T(c).FolderName = 'Group3_ASYN';
T(c).Group = 3;
T(c).Condition = 'ASYN';
c = c + 1;
T(c).Name = 'White_219';
T(c).FolderName = 'Group3_ASYN';
T(c).Group = 3;
T(c).Condition = 'ASYN';
c = c + 1;
T(c).Name = 'White_207';
T(c).FolderName = 'Group3_ASYN';
T(c).Group = 3;
T(c).Condition = 'ASYN';
c = c + 1;
T(c).Name = '5_Lime_132';
T(c).FolderName = 'Group4_GFP';
T(c).Group = 4;
T(c).Condition = 'GFP';
c = c + 1;
T(c).Name = '3_Lime_118';
T(c).FolderName = 'Group4_GFP';
T(c).Group = 4;
T(c).Condition = 'GFP';
% c = c + 1; 2. FROM JULIE:	Yellow 195 is an AAV GFP injected bird but Reed reported to me (just saw it in my notes) that he could not detect GFP signal and tissue was in bad shape so I recommend you exclude that from the Group 4 GFP birds and either we throw it out entirely or include it as a sham surgery bird with Group 1 (LtBlue 154, LtBlue 121) if its results are in line with them. That would give us n=3 birds for sham.
% T(c).Name = 'Yellow_195';
% T(c).FolderName = 'Group4_GFP';
% T(c).Group = 4;
% T(c).Condition = 'GFP'; % prob switch to SHAM (see above).
c = c + 1;
T(c).Name = 'Light_Blue_111';
T(c).FolderName = 'Group4_GFP';
T(c).Group = 4;
T(c).Condition = 'GFP';
c = c + 1;
T(c).Name = 'LightBlue_134';
T(c).FolderName = 'Group4_GFP';
T(c).Group = 4;
T(c).Condition = 'GFP';
c = c + 1;
T(c).Name = 'Red_123';
T(c).FolderName = 'Group4_GFP';
T(c).Group = 4;
T(c).Condition = 'GFP';
c = c + 1;
T(c).Name = 'Red_161';
T(c).FolderName = 'Group4_GFP';
T(c).Group = 4;
T(c).Condition = 'GFP';

%
GP.Table = struct2table(T);
GP.Table.NameCat = categorical(GP.Table.Name);
GP.Table.Condition = categorical(GP.Table.Condition);
