# Supplementary material for: Alpha-synuclein overexpression reduces neural activity within a basal ganglia vocal nucleus in a zebra finch model
Source: PLoS One. 2026 Jul 16;21(7):e0333158. doi: 10.1371/journal.pone.0333158 (PMC13374917; doi:10.1371/journal.pone.0333158)
Supplement: S10 File — This zip folder contains the matlab files used by Co-Author Cowen to analyze the electrophysiological recordings. (ZIP) [file pone.0333158.s010.zip › Matlab code for ephys/ZEB_Load_Song_Data.m]

function [TT,Tavg] = ZEB_Load_Song_Data(song_data_fname)
%%%%%%%%%%%%%%%%%%%%%%%%%%%%%%%%%%%%%%%%%%%%%%%%%%%%%%%%%%%%%%%%%%%%%%
% Cowen 2025
%% %%%%%%%%%%%%%%%%%%%%%%%%%%%%%%%%%%%%%%%%%%%%%%%%%%%%%%%%%%%%%%%%%%%%
PLOT_IT = true;
GP = ZEB_Globals;

out_path = fileparts(song_data_fname);
Tavg = readtable(song_data_fname,'Sheet','avg all syllables','NumHeaderLines', 2);
Tavg = Tavg(~isnan(Tavg.Group),:);
IX1 = Tavg.Group == 3;
IX2 = Tavg.Group == 4;
vbls = {'MeanDuration' 'MeanAmplitude' 'MeanEntropy' 'CVDuration' 'CVAmplitude' 'CVEntropy'};

if PLOT_IT
    figure
    for ii = 1:length(vbls)
        [~,p] = ttest2(Tavg.(vbls{ii})(IX1), Tavg.(vbls{ii})(IX2));

        subplot(1,length(vbls),ii)
        Error_bars(Tavg.(vbls{ii})(IX1),Tavg.(vbls{ii})(IX2))
        set(gca,'XTickLabel',{'1','2'})
        title(sprintf('%s, p=%1.2f',vbls{ii},p))
    end
    set(gcf,'Position',[42         554        1838         324])
    sgtitle('ALL')

end
% Now load the syllable type data.

T_harmonic1 = readtable(song_data_fname,'Sheet','ASYN syllable type AVG',Range = 'C8:J14');
C    = cell(Rows(T_harmonic1),1); C(:) = {'ASYN'};
T_harmonic1.Group = categorical(C);
T_harmonic2 = readtable(song_data_fname,'Sheet','GFP syllable type AVG',Range = 'D8:K12');
C    = cell(Rows(T_harmonic2),1); C(:) = {'GFP'};
T_harmonic2.Group = categorical(C);
T_harmonic = [T_harmonic1;T_harmonic2];
C    = cell(Rows(T_harmonic),1); C(:) = {'harmonic'};
T_harmonic.SyllableType = categorical(C);


T_mixed1 = readtable(song_data_fname,'Sheet','ASYN syllable type AVG',Range = 'C17:J23');
C    = cell(Rows(T_mixed1),1); C(:) = {'ASYN'};
T_mixed1.Group = categorical(C);
T_mixed2 = readtable(song_data_fname,'Sheet','GFP syllable type AVG',Range = 'D15:K20');
C    = cell(Rows(T_mixed2),1); C(:) = {'GFP'};
T_mixed2.Group = categorical(C);

T_mixed = [T_mixed1;T_mixed2];
C    = cell(Rows(T_mixed),1); C(:) = {'mixed'};
T_mixed.SyllableType = categorical(C);


T_noisy1 = readtable(song_data_fname,'Sheet','ASYN syllable type AVG',Range = 'C26:J32');
C    = cell(Rows(T_noisy1),1); C(:) = {'ASYN'};
T_noisy1.Group = categorical(C);
T_noisy2 = readtable(song_data_fname,'Sheet','GFP syllable type AVG',Range = 'D23:K29');
C    = cell(Rows(T_noisy2),1); C(:) = {'GFP'};
T_noisy2.Group = categorical(C);

T_noisy = [T_noisy1;T_noisy2];
C    = cell(Rows(T_noisy),1); C(:) = {'noisy'};
T_noisy.SyllableType = categorical(C);


T_all1 = readtable(song_data_fname,'Sheet','ASYN syllable type AVG',Range = 'C35:J41');
C    = cell(Rows(T_all1),1); C(:) = {'ASYN'};
T_all1.Group = categorical(C);
T_all2 = readtable(song_data_fname,'Sheet','GFP syllable type AVG',Range = 'D32:K38');
C    = cell(Rows(T_all2),1); C(:) = {'GFP'};
T_all2.Group = categorical(C);

T_all = [T_all1;T_all2];
C    = cell(Rows(T_all),1); C(:) = {'all'};
T_all.SyllableType = categorical(C);
T_all.Syllable = cell(Rows(T_all),1);


TT = [T_harmonic; T_mixed; T_noisy; T_all];

writetable(TT,fullfile(out_path,'Song_Data.csv'))

% Map onto the 
GP.NameTable
TT.BIRDID_cat = categorical(TT.BIRDID);
TT.BirdID2 = categorical(TT.BIRDID);
c = categorical(GP.NameTable(:,2));

for iR = 1:Rows(TT)
    ix = find(c == TT.BIRDID(iR));
    if ~isempty(ix)
        TT.BirdID2(iR) = GP.NameTable{ix,1};
    else
        TT.BirdID2(iR) = '';
    end
end


if PLOT_IT
    IX1 = T_harmonic.Group == 'GFP';
    IX2 = T_harmonic.Group == 'ASYN';
        lbls = {'GFP' 'ASYN'};

    figure
    for ii = 1:length(vbls)
        [~,p] = ttest2(T_harmonic.(vbls{ii})(IX1),T_harmonic.(vbls{ii})(IX2));

        subplot(1,length(vbls),ii)
        Error_bars(T_harmonic.(vbls{ii})(IX1),T_harmonic.(vbls{ii})(IX2))
        set(gca,'XTickLabel',lbls)
        title(sprintf('%s, p=%1.2f',vbls{ii},p))
    end
    set(gcf,'Position',[42         554        1838         324])
    sgtitle('harmonic')

    IX1 = T_mixed.Group == 'GFP';
    IX2 = T_mixed.Group == 'ASYN';
    figure
    for ii = 1:length(vbls)
        [~,p] = ttest2(T_mixed.(vbls{ii})(IX1),T_mixed.(vbls{ii})(IX2));

        subplot(1,length(vbls),ii)
        Error_bars(T_mixed.(vbls{ii})(IX1),T_mixed.(vbls{ii})(IX2))
        set(gca,'XTickLabel',lbls)
        title(sprintf('%s, p=%1.2f',vbls{ii},p))
    end
    set(gcf,'Position',[42         554        1838         324])
    sgtitle('T_mixed')


    IX1 = T_noisy.Group == 'GFP';
    IX2 = T_noisy.Group == 'ASYN';
    figure
    for ii = 1:length(vbls)
        [~,p] = ttest2(T_noisy.(vbls{ii})(IX1),T_noisy.(vbls{ii})(IX2));
        pp(ii) = p;
        subplot(1,length(vbls),ii)
        Error_bars(T_noisy.(vbls{ii})(IX1),T_noisy.(vbls{ii})(IX2))
        set(gca,'XTickLabel',lbls)
        title(sprintf('%s, p=%1.2f',vbls{ii},p))
    end
    set(gcf,'Position',[42         554        1838         324])
    sgtitle('T_noisy')
    disp('a')
end
