# Supplementary material for: Alpha-synuclein overexpression reduces neural activity within a basal ganglia vocal nucleus in a zebra finch model
Source: PLoS One. 2026 Jul 16;21(7):e0333158. doi: 10.1371/journal.pone.0333158 (PMC13374917; doi:10.1371/journal.pone.0333158)
Supplement: S10 File — This zip folder contains the matlab files used by Co-Author Cowen to analyze the electrophysiological recordings. (ZIP) [file pone.0333158.s010.zip › Matlab code for ephys/ZEB_Neuron_Classification_Figures.asv]

function TBL = ZEB_Neuron_Classification_Figures(TBL, CLASS_FEATURES) %% Determine if there are separate groupings of neurons based on

PLOT_THRESHOLDS = false;
%%%%%%%%%%%%%%%%%%%%%%%%%%%%%


figure;
subplot 221;plot(TBL.frate,TBL.PC1f,'.');lsline;ylabel('PC1');pubify_figure_axis;set(gca,'xlim',[0 100])
subplot 222;plot(TBL.frate,TBL.PC2f,'.');lsline;ylabel('PC2');pubify_figure_axis;set(gca,'xlim',[0 100])
subplot 223;plot(TBL.frate,TBL.PC3f,'.');lsline;ylabel('PC3');pubify_figure_axis;set(gca,'xlim',[0 100])
subplot 224;plot(TBL.frate,TBL.PC4f,'.');lsline;ylabel('PC4');pubify_figure_axis;set(gca,'xlim',[0 100])
xlabel('Firing Rate (Hz)')
set(gcf,'Position',[ 1     1   710   664])

% Rebbutal Fig.
figure
subplot(4,2,[1 3])
scatter(TBL.Half_width_ms, TBL.Peak_to_trough_ms);
xlabel('Half_width_ms');ylabel('ms pt width')
axis tight
pubify_figure_axis

subplot(4,2,[2 4])
gscatter(TBL.Half_width_ms, TBL.Peak_to_trough_ms, TBL.Neuron_type_final_cat);
xlabel('Half_width_ms');ylabel('ms pt width')
axis tight
pubify_figure_axis

subplot(4,2,5:6)
binsize = 2;
edges = 0:binsize:120;
histogram(TBL.frate,edges,DisplayStyle = 'stairs', LineWidth = 3, EdgeColor = [0 0 0]);
hold on
if PLOT_THRESHOLDS
    plot_vert_line_at_zero(CLASS_FEATURES.MSN_max_firing_rate_Hz)
    plot_vert_line_at_zero(CLASS_FEATURES.Fast_firing_min_rate_Hz)
end
pubify_figure_axis
set(gca,'xlim',[0 100])
xlabel('Mean firing rate (Hz)')
ylabel('Count')

subplot(4,2,7:8)
histogram(log10(TBL.frate),45,DisplayStyle = 'stairs', LineWidth = 3, EdgeColor = [0 0 0]);
hold on
if PLOT_THRESHOLDS
    plot_vert_line_at_zero(log10(CLASS_FEATURES.MSN_max_firing_rate_Hz))
    plot_vert_line_at_zero(log10(CLASS_FEATURES.Fast_firing_min_rate_Hz))
end
pubify_figure_axis
xlabel('Log10 Mean firing rate (Log Hz)')
ylabel('Count')


set(gcf,'Position',[ 498   156   842   764])


figure;
subplot(1,2,1)
gscatter(TBL.LV, TBL.frate, TBL.Neuron_type_final_cat);
legend off
xlabel('LV');ylabel('frateHz')
axis tight
pubify_figure_axis
% plot_vert_line_at_zero(log10(CLASS_FEATURES.MSN_max_firing_rate_Hz))
% plot_vert_line_at_zero(log10(CLASS_FEATURES.Fast_firing_min_rate_Hz))

subplot(1,2,2)
gscatter(log10(TBL.frate), TBL.Peak_to_trough_ms, TBL.Neuron_type_final_cat);
xlabel('log10 Hz');ylabel('ms pt width')
axis tight
pubify_figure_axis
legend off
%% Rebuttal Figure 1: Firing rate.
% Show this for the pre and post asyn neurons?
% GIX = TBL.Group == 'GFP' | TBL.Group == 'ASYN';
% Non-log
figure
subplot(2,1,1)
gscatter(TBL.frate, TBL.Peak_to_trough_ms, TBL.Group, [], 'o^+v');
pubify_figure_axis
if PLOT_THRESHOLDS
    plot_vert_line_at_zero(CLASS_FEATURES.MSN_max_firing_rate_Hz)
    plot_vert_line_at_zero(CLASS_FEATURES.Fast_firing_min_rate_Hz)
end
set(gca,'xlim',[0 100])
ylabel('Peak to trough width (ms)')
xlabel('Mean firing rate (Hz)')

subplot(2,1,2)
binsize = 2;
edges = 0:binsize:120;
histogram(TBL.frate,edges,DisplayStyle = 'stairs', LineWidth = 3, EdgeColor = [0 0 0]);
hold on
if PLOT_THRESHOLDS
    plot_vert_line_at_zero(CLASS_FEATURES.MSN_max_firing_rate_Hz)
    plot_vert_line_at_zero(CLASS_FEATURES.Fast_firing_min_rate_Hz)
end
pubify_figure_axis
set(gca,'xlim',[0 100])
xlabel('Mean firing rate (Hz)')
ylabel('Count')
set(gcf,'Position',[1     1   651   515])


% For reference - also did this in log to ensure that shows nothign...
% Log%%%%%%%%%%%%
nbins = 40;
figure
subplot(2,1,1)
gscatter(log10(TBL.frate), TBL.Peak_to_trough_ms, TBL.Group, [], 'o^+v', [], [], 1);
pubify_figure_axis
set(gca,'xlim',[0 log10(100)])
ylabel('Peak to trough width (ms)')
if PLOT_THRESHOLDS
    plot_vert_line_at_zero(log10(CLASS_FEATURES.MSN_max_firing_rate_Hz))
    plot_vert_line_at_zero(log10(CLASS_FEATURES.Fast_firing_min_rate_Hz))
end

% xlabel('Log10(firing rate)')

subplot(2,1,2)
histogram(log10(TBL.frate),nbins,DisplayStyle = 'stairs', LineWidth = 3, EdgeColor = [0 0 0]);

pubify_figure_axis
set(gca,'xlim',[0 log10(100)])
xlabel('Log10(firing rate)')
ylabel('Count')
if PLOT_THRESHOLDS
    plot_vert_line_at_zero(log10(CLASS_FEATURES.MSN_max_firing_rate_Hz))
    plot_vert_line_at_zero(log10(CLASS_FEATURES.Fast_firing_min_rate_Hz))
end

title(sprintf('10^.45 = %1.2f', 10^.45))
set(gcf,'Position',[1     1   651   515])
%% Rebuttal 1.1 Show that my categories have a 'hump' in the separation. They will not.
% part 2 Can the two Wide-Spike Width type [SC2.1]neurons be separated by firing rate with clear bimodal 
% distributions, or is the data more continuous?
IXw = TBL.Neuron_type_NarWide_cat == 'Wide';
TBL2 = TBL(IXw,:);
nbins = 40;

figure


subplot(2,2,1)
gscatter(TBL2.frate, TBL2.Peak_to_trough_ms, TBL2.Neuron_type_final_cat, [], 'o^+v', [], [], 1);
pubify_figure_axis
set(gca,'xlim',[0 100])
ylabel('Peak to trough width (ms)')
title('Do Wide cells separate by firing rate? NOTE - we imposed a threshold in the classification section so this figure would have to occur pre-classification.')

subplot(2,2,3)
histogram(TBL2.frate,nbins,DisplayStyle = 'stairs', LineWidth = 3, EdgeColor = [0 0 0]);
pubify_figure_axis
set(gca,'xlim',[0 100])
xlabel('firing rate Hz')
ylabel('Count')


subplot(2,2,2)
gscatter(log10(TBL2.frate), TBL2.Peak_to_trough_ms, TBL2.Neuron_type_final_cat, [], 'o^+v', [], [], 1);
pubify_figure_axis
set(gca,'xlim',[0 log10(100)])
ylabel('Peak to trough width (ms)')
title('Do Wide cells separate by firing rate? NOTE - we imposed a threshold in the classification section so this figure would have to occur pre-classification.')
% xlabel('Log10(firing rate)')

subplot(2,2,4)
histogram(log10(TBL2.frate),nbins,DisplayStyle = 'stairs', LineWidth = 3, EdgeColor = [0 0 0]);
if PLOT_THRESHOLDS
    plot_vert_line_at_zero(log10(CLASS_FEATURES.MSN_max_firing_rate_Hz))
    plot_vert_line_at_zero(log10(CLASS_FEATURES.Fast_firing_min_rate_Hz))
end

pubify_figure_axis
set(gca,'xlim',[0 log10(100)])
xlabel('Log10(firing rate)')
ylabel('Count')
title(sprintf('10^.45 = %1.2f', 10^.45))
set(gcf,'Position',[133         286        1296         515])

%% Rebuttal - plot all the waveforms sorted by the firing rate...
xix = 30:55;
[fr,SIX] = sort(TBL.frate); 
figure
subplot(1,3,1:2)
imagesc(TBL.WaveNorm(SIX,xix));
pubify_figure_axis
title('Waveform shape')
ylabel('Neuron sorted by rate')
xlabel('pt on wave need to change to ms)')
axis xy
subplot(1,3,3)
plot(fr,1:length(fr),'LineWidth',4); axis tight
pubify_figure_axis
xlabel('Hz')
title('Firing rate')

%  Finlly - replicating other figures - no relationship
modpt = fitlm(TBL.Peak_to_trough_ms,log10(TBL.frate));
disp(modpt)
modhw = fitlm(TBL.Half_width_ms,log10(TBL.frate));
disp(modhw)

figure
subplot(1,2,1)
scatter(TBL.Peak_to_trough_ms,log10(TBL.frate))
hold on
pubify_figure_axis
lsline
xlabel('Peak to trough (ms)')
ylabel('log10 Hz')
title(sprintf('reg p %1.3f',modpt.Coefficients.pValue(2)))

subplot(1,2,2)
scatter(TBL.Half_width_ms,log10(TBL.frate))
hold on
pubify_figure_axis
lsline
xlabel('Half Width (ms)')
ylabel('log10 Hz')
title(sprintf('reg p %1.3f',modhw.Coefficients.pValue(2)))
