# Supplementary material for: Alpha-synuclein overexpression reduces neural activity within a basal ganglia vocal nucleus in a zebra finch model
Source: PLoS One. 2026 Jul 16;21(7):e0333158. doi: 10.1371/journal.pone.0333158 (PMC13374917; doi:10.1371/journal.pone.0333158)
Supplement: S10 File — This zip folder contains the matlab files used by Co-Author Cowen to analyze the electrophysiological recordings. (ZIP) [file pone.0333158.s010.zip › Matlab code for ephys/ZEB_Neuron_DB.asv]

function [TBL, INFO] = ZEB_Neuron_DB(data_dir)
%%%%%%%%%%%%%%%%%%%%%%%%%%%%%%%%
% LOads all the neurons and cleans them up - and eliminates bad cells.
%%%%%%%%%%%%%%%%%%%%%%%%%%%%%%%%
% Cowen 2024
%%%%%%%%%%%%%%%%%%%%%%%%%%%%%%%%
if nargin == 0
    % data_dir = 'E:\Data\Finch_Data\Experimental_Recordings\'; % Chose your data directory.
    %     data_dir = 'E:\Data\Finch_Data\'; % Chose your data directory.
    % C:\Users\cowen\Box\Miller-Cowen Project Mtg Notes & Papers\Finch_Data
    % !!! Original data stored on the Miller Box folder !!!

    % ASSUMES THE DATA IS IN A FOLDER WITH THE GROUP NAME in the upper folder...

    pth = fileparts(which("ZEB_Globals"));
    data_dir = fullfile(pth,'..','Finch_Data');
end
GP = ZEB_Globals();
PLOT_IT = false;
AC_binsize_ms = 2;
AC_duration_ms = 800; % I did notice some noise where at least one neuron fired PERFECTLY every 500ms. 
histx_ms = 0:2:800;
n_up_pts = 1500; % Was 500 - make it big for the figures
min_spikes = 50;
AC_duration_bins = AC_duration_ms/AC_binsize_ms;
wave_noise_thresh = 150; % there are some odd waveforms where the data in teh 'baseline' is incredibly noisy. eliminate.
% sFreq = 20000; % this was what these experiments were set up as.
%%%%%%%%%%%%%%%%%%%%%%%%%%%%%%%%%%%%%%%%%%%%%%%%%%%
% p = pwd;
% cd (data_dir)
% cd(p);
cnt = 1;
All_sFreq = [];
for iBird = 1:Rows(GP.Table)
    cd(fullfile(data_dir, GP.Table.FolderName{iBird}, GP.Table.Name{iBird}))
    %     fprintf('opening %s \n',ff{iF})
    ff = FindFiles('AllSpikes*.mat');
    for iDepth = 1:length(ff)
        load(ff{iDepth},'SP'); 
        loc_pth = fileparts(ff{iDepth});
        F = INTAN_Read_RHD2000_sFreq(fullfile(loc_pth,'info.rhd'));
        sFreq = F.frequency_parameters.amplifier_sample_rate;
        All_sFreq(cnt,:) = [sFreq iBird];
        cnt = cnt+ 1;
        % Determine the animal from the folder name.
        % Should be in the folder above
        splt = split(ff{iDepth},'\');
        depth_string = splt{end-1};
        bird_name = splt{end-2};
        group = splt{end-3};
        switch group
            case 'Baseline_Naive_Recordings'
                group = 'Naive';
            case 'Group1_sham_naive'
                group = 'Sham';
            case 'Group2_non_surg_naive'
                group = 'G2Naive';
            case 'Group3_ASYN'
                group = 'ASYN';
            case 'Group4_GFP'
                group = 'GFP';
            otherwise
                error('wtf')
        end

        for ii = 1:length(SP)
            SP(ii).Bird_name = bird_name;
            SP(ii).Group = group;
            SP(ii).depth_string = depth_string;
            SP(ii).depth_uM = str2double(depth_string(7:10));
            SP(ii).full_path = ff{iDepth};
            SP(ii).bad_wave = sum(isnan(SP(ii).WV.mWV(:,1)));
            SP(ii).wave_noise = std(SP(ii).WV.mWV(1:10,1));

            % Correct a mistake...
            SP(ii).depth_of_probe_tip_uM = SP(ii).depth_of_probe_tip_uM/1000;
            SP(ii).neuropixels_depth_uM = SP(ii).neuropixels_depth_uM/1000;

            if isempty(SP(ii).Quality)
                SP(ii).Quality = nan;
            end
        end
        % Filter out the bad cells. Quality, n spikes, nan in waveform.
        GIX = [SP.Quality]' >=2 & [SP.n_spikes]' > min_spikes & [SP.bad_wave]' == 0 & [SP.wave_noise]' < wave_noise_thresh;
        SP = SP(GIX);

        if iBird == 1
            ASP = SP; % create the first one.
        else
            % Append to the ASP
            st = length(ASP);
            for ii = 1:length(SP)
                ASP(st+ii) = SP(ii);
            end
        end
    end
end
% Verify that all sample rates were 20000
% All_sFreq

TBL = struct2table(ASP);
% Get the waveforms
WV = []; ALLWV = [];
min_point = 41; % realign all waveforms so that the min is here.
for iR = 1:Rows(TBL)
    WV(iR,:) = TBL.WV(iR).mWV(:,1)';
    % For testing
    ALLWV{iR} = TBL.WV(iR).mWV;
    % norm assuming the first few points can be treated as baseline and zero.
    WV(iR,:) = WV(iR,:) - mean(WV(iR,1:8),'omitmissing');
    [~,ix]   = min(WV(iR,:),[],'omitmissing' );
    WV(iR,:) = circshift(WV(iR,:),min_point-ix);
    WV(iR,:) =  sgolayfilt(WV(iR,:),3,7); % this seemed to mess some
    % things up.
    TBL.shift_amount(iR) = min_point-ix;
    % TBL.WaveNoise(iR) = std(WV(iR,1:10)); % I see that values > 120 are really bad waveforms - too much noise even before the action potential. Eliminate.
    %      TBL.Wave(iR,:) = WV(iR,:);
    %     TBL.Wave(iR,:) = WV(iR,:)/std(WV(iR,:));
    %     TBL.Wave(iR,:) = standardize_range(WV(iR,:));
    %     TBL.Wave(iR,:) =  WV(iR,:) /( max( WV(iR,:))  - min( WV(iR,:) ));
    TBL.WaveRaw(iR,:)  =  TBL.WV(iR).mWV(:,1)'; % Raw
    TBL.WaveBase(iR,:) =  WV(iR,:); % Baseline subtracted.
    TBL.WaveNorm(iR,:) =  WV(iR,:)./sum(abs(WV(iR,:))); %norm by dividing by the overall summed deviation from the baseline.
    TBL.WaveNormToTrough(iR,:) =  WV(iR,:)./(-1*min( WV(iR,30:50) )); %norm by dividing by the overall summed deviation from the baseline.
    TBL.WaveBaseSD(iR,:)   = WV(iR,:)./std(WV(iR,:),[],2); % Baseline subtracted divide by variance.
    TBL.WaveToTrough(iR,:) =  WV(iR,:) / abs(min( WV(iR,:),[],'omitmissing' )); % norm to be proportional to the magnitude of the trough so that clustering is on shape, not magnitude.
    % Not sure I like the following...
    % TBL.Wave(iR,:) =  WV(iR,:) / abs(min( WV(iR,:),[],'omitmissing' )); % norm to be proportional to the magnitude of the trough so that clustering is on shape, not magnitude.
    % TBL.Wave(iR,:) = TBL.WaveToTrough(iR,:); % norm to be proportional to the magnitude of the trough so that clustering is on shape, not magnitude.
    % TBL.Wave(iR,:) =  TBL.WaveBase(iR,:); % need to think about what to
    % use.
    % TBL.WaveBaseSG(iR,:) = sgolayfilt(TBL.WaveBase(iR,:),3,11);
    ts_uS = TBL.t_uS(iR);
    ts_uS = ts_uS{1};
    d_ms = diff(ts_uS)/1000;
    
    % See  https://pmc.ncbi.nlm.nih.gov/articles/PMC3123734/ - shows that
    % 1.5ms is reasonable. Probably better references. Now the question is
    % what proportion of spikes < 1.5ms is resonable to consider it a bad
    % neuron? That same paper suggests 1-5% is bad.
    % TBL.PropSpksLess1pt5ms(iR) = sum(d_ms<1.5)/length(d_ms);
    TBL.PropSpksLess1pt5ms(iR) = mean(d_ms<1.5);

    TBL.frate(iR) = length(ts_uS)/((ts_uS(end) - ts_uS(1))/1e6);
    [~,TBL.LV(iR)] = LocalVariance(diff(ts_uS)/1000,2000);
    BA = Burst_analysis(ts_uS/1e3);
    TBL.PeakISIs(iR) = nan;
    TBL.PeakRatesHz(iR) = nan;
    if ~isempty(BA.PeakISIs)
        TBL.PeakISIs(iR) = BA.PeakISIs(1);
        TBL.PeakRatesHz(iR) = BA.PeakRatesHz(1);
        TBL.BurstCV(iR) = std(diff(ts_uS/1e6))./mean(diff(ts_uS/1e6));
    end
    TBL.BurstHistISI(iR,:) = BA.HistISI;
    TBL.HistISI(iR,:) = histcounts(diff(ts_uS/1000),histx_ms);
    [~,d] = fileparts(TBL.dir(iR));
    TBL.DepthString{iR} = d;
    a = TBL.Bird_name(iR);
    TBL.UniqueDepthAnimal{iR} = [a{1} d];
    [TBL.AC(iR,:), AC_x_ms] = Auto_corr(ts_uS/1000,AC_binsize_ms,AC_duration_bins);
    [TBL.ACr(iR,:)] = Auto_corr(ts_uS/1000,AC_binsize_ms,AC_duration_bins,'scaleopt','coef');
    [TBL.AC1ms_r(iR,:)] = Auto_corr(ts_uS/1000,1,AC_duration_ms/1,'scaleopt','coef');
    TBL.ACsg(iR,:) = sgolayfilt(TBL.AC(iR,:),3,11);
end
% Plot out the different waveform norms to determine the best one
bad_ones = find(TBL.WaveToTrough(:,35) > .5)'; % TOOOOO Huge.
fprintf('Found %d waveforms that were just too big to be believable. ELIMINATING\n', length(bad_ones))
TBL(bad_ones,:) = [];

% OPTIONAL: JUST ADDED FOR REBUTTAL
bad_ones = find(TBL.PropSpksLess1pt5ms > 0.05);
fprintf('Found %d waveforms that had lots of ISI (>5percent) <5 ms. ELIMINATING\n', length(bad_ones))
TBL(bad_ones,:) = [];


if PLOT_IT

    figure
    plot(TBL.WaveToTrough(:,35))
    figure
    plot(TBL.WaveNorm(:,35))

    n = 360;
    figure
    for ii = 1:n
    % for ii = bad_ones
        subplot(1,2,1)
        plot(TBL.WaveBase(ii,:)')
        title(sprintf('N %d, std %1.1f, noise',ii,std(TBL.WaveBase(ii,1:10))))
        subplot(1,2,2)
        plot(ALLWV{ii})

        pause
    end


    figure
    plot(TBL.WaveBase(1:n,:)')
    title('WaveBase')

    figure
    plot(TBL.WaveNorm(1:n,:)')
    title('WaveNorm')

    figure
    plot(TBL.WaveBaseSD(1:n,:)')
    title('WaveBaseSD')

    figure
    plot(TBL.WaveToTrough(1:n,:)')
    title('WaveToTrough')
end
% There are also some cells with clear 6Hz noise.

Noise_IX = (AC_x_ms>14 & AC_x_ms<18) | (AC_x_ms>30 & AC_x_ms<34) ;
No_Noise_IX = (AC_x_ms>=9 & AC_x_ms<=12) | (AC_x_ms>=20 & AC_x_ms<=25);
AC = abs(TBL.AC);
mn_noise = mean(AC(:,Noise_IX),2)+eps;
mn_no_noise = mean(AC(:,No_Noise_IX),2)+eps;
badval = (mn_noise-mn_no_noise);

mn1 = mean(TBL.HistISI(:,(histx_ms>=509 & histx_ms<=513 )),2);
mn2 = mean(TBL.HistISI(:,(histx_ms>=514 & histx_ms<=523 )),2);
cla;plot(mn1-mn2)

badval2 = mn1-mn2;

% BADIX = badval > 1000;
BADIX = badval > 1000 | badval2 > 20;

if 0
    figure;
    subplot(2,1,1)
    imagesc(INFO.AC_x_ms,[],TBL.AC)
    hold on
    plot(0,find(BADIX),'r*')
    subplot(2,1,2)
    barh(badval)
    axis ij

    figure
    imagesc(histx_ms,[],Z_scores(TBL.HistISI')')
    hold on
    plot(0,find(BADIX),'r*')
end

fprintf('Eliminated %d due to noisy autocorr\n',sum(BADIX));
TBL = TBL(~BADIX,:);

TBL.Bird_name = categorical(TBL.Bird_name);
tmp2 = [];
for ii = 1:length(TBL.DepthString)
    tmp2{ii} = [TBL.UniqueDepthAnimal{ii}{1} TBL.UniqueDepthAnimal{ii}{2}];
end
TBL.UniqueDepthAnimalCat = categorical(tmp2');
TBL.Group = categorical(TBL.Group);
% Upsample the waveforms

tmp = (1:length(TBL.WaveNorm(1,:)))-1;
WV_x_ms = 1000*(tmp/sFreq) - 2;
WV_x_ms_up = linspace(WV_x_ms(1),WV_x_ms(end),n_up_pts);
up_sFreq = n_up_pts/((WV_x_ms_up(end)- WV_x_ms_up(1))/1000);
up_ms_per_samp = 1000/up_sFreq;

for iR = 1:Rows(TBL)
    TBL.Wave_up(iR,:) = interp1(WV_x_ms, TBL.WaveToTrough(iR,:),WV_x_ms_up,'spline');
    % half width.
    wv = TBL.Wave_up(iR,:) - -.5;
    % find first point where val is <=0 and then the point after this that
    % is >=0
    ix1 = find(wv<=0,1,'first');
    pts = find(wv(ix1:end)>0,1,'first');
    TBL.Half_width_ms(iR) = pts*up_ms_per_samp;
    % Find the peak to trough.
    TBL.Wave_min_norm(iR) =  min(wv);
    ixpk = find(wv == TBL.Wave_min_norm(iR));
    wvtmp = wv; wvtmp(1:ixpk) = 0;
    TBL.Wave_max(iR) = max(wvtmp);
    ixtr = find(wvtmp == TBL.Wave_max(iR),1,'first');
    TBL.Peak_to_trough_ms(iR) = (ixtr-ixpk)*up_ms_per_samp;
    TBL.Wave_slope(iR) = (TBL.Wave_min_norm(iR) - TBL.Wave_max(iR))/TBL.Peak_to_trough_ms(iR);
    TBL.Wave_AHP(iR) = sum(wvtmp(wvtmp>0)); % area to the right of peak that was above zero
    
    if PLOT_IT
        figure(1010)
        plot(WV_x_ms_up,wv)
        title(sprintf('halfw %1.2f,peaktr %1.2f ms',TBL.Half_width_ms(iR),TBL.Peak_to_trough_ms(iR) ))
    end

end
% A final round of elimination
TBL(TBL.Half_width_ms < 0.15,:) = []; % very oddly small. Do not trust such narrow widths.


INFO.AC_binsize_ms = AC_binsize_ms;
INFO.AC_duration_bins = AC_duration_bins;
INFO.AC_x_ms = AC_x_ms;
INFO.sFreq = sFreq;
INFO.up_ms_per_samp = up_ms_per_samp;
INFO.WV_x_ms = WV_x_ms;
INFO.WV_x_ms_up = WV_x_ms_up;
INFO.up_sFreq = up_sFreq;
INFO.HistISI_logms_x = BA.HistISI_logms_x;
