# Supplementary material for: Alpha-synuclein overexpression reduces neural activity within a basal ganglia vocal nucleus in a zebra finch model
Source: PLoS One. 2026 Jul 16;21(7):e0333158. doi: 10.1371/journal.pone.0333158 (PMC13374917; doi:10.1371/journal.pone.0333158)
Supplement: S10 File — This zip folder contains the matlab files used by Co-Author Cowen to analyze the electrophysiological recordings. (ZIP) [file pone.0333158.s010.zip › Matlab code for ephys/ZEB_Post_Process.asv]

%% Run this after each bird recording, but know ahead of time if there are bad channels.
clearvars
% Users generally only need to modify the following SESSION_DIR variable,
% nothing else. You will copy-paste the chanMap information manually into
% Kilosort. That is, unless you have known bad channels. Then you will need
% to modify PRM.good_channels below.
%
%
% SESSION_DIR = 'Z:\Data\Finch_Recordings\2_Pink183\Depth_2500uM_220331_112134';
% SESSION_DIR = 'Z:\Data\Finch_Recordings\2_Pink183\Depth_2500uM_220331_112134';
% SESSION_DIR = 'D:\Data\Finch_2022\Experimental_Recordings\1_Lime_Green_151\Depth_3000_220706_105652';
SESSION_DIR = 'C:\Data\Finch_data\Baseline_Naive_Recordings\2_Pink183\Depth_2980uM_220331_120918_Sorting_Starts';
PRM.good_channels = 0:31; % the good channels. Change this if you have bad channels.

PRM.combine_to_one_dat_file = true; % make a single .bin file for kilosort.
%%%%%%%%%%%%%%%%%%%%%%%%%%%%%%%%%%%%%%%%%%%%%%%%%%%%%
%%%%%%%%%%%%%%%%%%%%%%%%%%%%%%%%%%%%%%%%%%%%%%%%%%%%%
%%%%%%%%%%%%%%%%%%%%%%%%%%%%%%%%%%%%%%%%%%%%%%%%%%%%%
IF = read_Intan_RHD2000_file_cowen(SESSION_DIR,'info.rhd');
fs_initial = IF.frequency_parameters.amplifier_sample_rate;

% Eliminate any bad channels from the list...
ff = find_files(fullfile(SESSION_DIR,'amp-*.dat'));
ch = INTAN_channel_from_fname(ff);
GOOD_CH_IX = false(size(ch));
good_amp_files = [];
good_ch = [];
cnt = 1;
for ii = 1:length(ch)
    if any(PRM.good_channels==ch(ii))
        GOOD_CH_IX(ii) = true;
        good_amp_files{cnt} = ff{ii};
        good_ch(cnt) = ch(ii);

        cnt = cnt + 1;
    else
        
    end
end


% Save some meta data
fp = fopen(good_amp_files{1},'rb');
ok = fseek(fp,0,'eof');
id = ftell(fp);
fclose (fp);
META.sFreq_amp = IF.frequency_parameters.amplifier_sample_rate;
META.sFreq_aux = IF.frequency_parameters.aux_input_sample_rate;
META.nRecs = id/2;
META.sec_of_recording = META.nRecs/META.sFreq_amp;
META.RHD_CH = [IF.amplifier_channels.chip_channel]; % This corresponds to the numbers in the file name. THIS STARTS WITH ZERO
META.good_amp_file_list = good_amp_files;
META.good_amp_file_channels = good_ch;

save(fullfile(SESSION_DIR,'Meta_data'),'META','IF');
%%%%%%%%%%%%%%%%%%%%%%%%%%%%%%%%%%%%%%%%
% No need to filter for spikes and CAR on the .dat files as this will be
% done by kilosort.
% On to combining data into a single file that has all of the channels.
%
% It might be a good idea to have an artifact removal step here.
%%%%%%%%%%%%%%%%%%%%%%%%%%%%%%%%%%%%%%%%
if PRM.combine_to_one_dat_file
    % Combine these files into a single file. This makes loading into Spike2
    % MUCH easier and works for kilosort3.
    % This does take a while though so be patient. Will be faster if done
    % on a SSD.
    %
    % When running kilosort 3 (GUI): The easiest but perhaps suboptimal way is to
    % create a new channel map as such in the GUI: For example, if there
    % are 31 (not 32) channels in the file - for example, one bad channel
    % out of 32 channels so only 31 channels in the file.
    %
    % o	xcoords: ones(31,1)
    % o	ycoords: 1:31
    % o	Kcoords: leave blank
    % o	chanMap: [6 7 8 9 4 5 10 11 2 3 12 13 0 1 14 15 16 17 30 31 18 19 28 29 20 21 26 27 22 23 24 ]
    % >>> NOTE: chanMAp is important as the order of the channels should be
    % such that adjacent channels are adjacent to each other in this list.
    %
    % Make sure number of channels is correct (in this case 31)
    %
    %  •	For small datasets, set N blocks for registration to 0
    %
    % That should just work - try 'preprocess' first and then move on.
    % A manual can be found on the kilosort site and also our manual
    % C:\Users\Stephen Cowen\Box\Cowen Laboratory\Procedures_Forms_Ref\Cluster Cutting (Spike Sorting)
    % For a 32 channel array like for the finch.
    %     x = [ 1 1 1 1 2 2 2 2 3 3 3 3 4 4 4 4 5 5 5 5 6 6 6 6 7 7 7 7 8 8 8 8]
    %     y = [ 1 1 1 1 1 1 1 1 1 1 1 1 1 1 1 1 2 2 2 2 2 2 2 2 2 2 2 2 2 2 2 2]
    % The below works (for a 32Ch array), but it does not take into account the geometry of
    % the probe. The above does, but it causes Kilosort to crash.
    %     x = ones(32,1);
    %     y = 1:32;
    %     chanMap = [6 7 8 9 4 5 10 11 2 3 12 13 0 1 14 15 16 17 30 31 18 19 28 29 20 21 26 27 22 23 24 25];

    out_file = fullfile(SESSION_DIR,'Combined_dat');
    INTAN_combine_dat_files(good_amp_files,out_file)
    INFO.good_amp_files = good_amp_files;
    INFO.good_ch = good_ch;
    save([out_file '_INFO.mat'],'INFO')
end

delete(fullfile(SESSION_DIR,'time.dat')) % No need for this file.
